# Supplementary material for: Neonatal Hemodynamic Characteristics of the Recipient Twin of Twin-To-Twin Transfusion Syndrome Not Treated with Fetoscopic Laser Surgery
Source: Children (Basel). 2022 Nov 17;9(11):1766. doi: 10.3390/children9111766 (PMC9689049; doi:10.3390/children9111766)
Supplement: Supplementary file 1 [file children-09-01766-s001.zip]

Archive with 1 entries (1 files):
- children-2026301-supplementary.pdf
